# Supplementary material for: Evaluation of School Children Nutritional Status in Ecuador Using Nutrimetry: A Proposal of an Education Protocol to Address the Determinants of Malnutrition
Source: Nutrients. 2022 Sep 6;14(18):3686. doi: 10.3390/nu14183686 (PMC9502477; doi:10.3390/nu14183686)
Supplement: Supplementary file 1 [file nutrients-14-03686-s001.zip]

Archive with 1 entries (1 files):
- nutrients-1873439-supplementary.pdf
